# Supplementary material for: Cardiovascular and connective tissue disorder features in FLNA-related PVNH patients: progress towards a refined delineation of this syndrome
Source: Orphanet J Rare Dis. 2021 Dec 4;16:504. doi: 10.1186/s13023-021-02128-1 (PMC8642866; doi:10.1186/s13023-021-02128-1)
Supplement: Supplementary file 1 — Additional file 1: Data S1. Cohort 1. [file 13023_2021_2128_MOESM1_ESM.xlsx]

## Sheet: Cohort 1
		Molecular diagnosis													Cerebral/Neurological anomalies				Cardiovascular anomalies																	Clinical features/ Ehlers0danlos signs
Patient	Sex	FLNA mutation	Inheritance	Type of Mutation	Domain	ACMG Criteria	Classification (ACMG 215)	age at time of genetic test	Weight (kg)	Size (cm)	Arterial hypertension	Smoking	Diabetes	SED and/or TAAD family history	HNP	Epilepsy	Mega cisterna magna	Others	Aortic aneurism/dilatation	Valsalva diameter (mm, z-score Campens)	aortic surgery (date/nature/indication)	Abdominal aneurysm or dissection	tricuspid valve anomalies	mitrale valve anomalies	Bicuspid aortic valve	Other valvular anomalies (type)	Patent ductus arteriosus	pulmonary artery dilatation / PAH	VSD/ASD	Aortic valve dysfunction	Arterial dissection or aneurysm (localisation)	Arterial tortuosity	Early onset varicose veins	Varicose veins surgery complications	others	skin hyperextensibility	joints hyperlaxity	score Beighton	Extensive spontaneous bruising	pneumothorax	Abnormal scars / cutaneous fragility (wound healing)	Wall fragility (hernia)	Emphysema	Gastro-intestinal problems	scoliosis	Pectus carinatum/excavatum	dysmorphism (detail?)	Macrothrombocytopenia	Digestive fragility or rupture
1	F	c.705G>A,p.(Trp235Ter)	Mother inherited	Nonsens	CH2	(PVS1 + PM2 + PP3)	Class 5	38	60	160	0	0 (weaned)	0	1	1	0	1	0	1 (dissection)	42,2mm, Zscore 4,13	aged 35 :Aortic stent graff total	1	0	0	0	0	0	0	0		1 (Iliac)	0	1	0		0	1	7	0	0	1	1	1	0	1			0
2	F	g.(?_153599614)_(153595764_153595219)del mosaïcism	Unkown	Loss of function	all	(PVS1 + PM2 + PP3)	Class 5	60	U	U	0	0	0	1	U	1 (aged : 40)	U		1	56mm	aged 60 : double replacement of the ascending aorta and pulmonary pathways	0	0	1 (agenesis)	0	0	0	1 (48mm)	1 VSD	0	0	1	0	0	1 (peri membranous interventricular communication )	0	1	U	U	0	U	0	1	U	0	0	0	U
3	F	c.4543C>T, p.(Arg1515Ter)	Unkown	Nonsens	ROD1	PVS1, PM2, PP3, PP5	Class 5	38	U	U	0	0	0	0	1	0	1	1	1	45mm	1 (detail??)	0	0	0	0	0	0	1	0				1		0	0	1	5	0	0	0	0	0	1	1			U
4	F	c.4501_4502del, p.(Asn1501GlnfsTer3)	de novo	Frameshift	ROD1	PVS1 PM2 PP3	Class 5	14	U	U	0	0	0	0	1	0	0	0	1	???	???		0	1		aortic and pulmonary valvular dysplasie	0	0	0	1					1	1	1	9	0	0	0	0	0	0	1			U
5	F	c.5417-1G>T p.?	Unkown	Splice	ROD2	PVS1 PM2 PP3	Class 5	59	U	U	0	0	0	0	1	0	U	U	1	52mm			0	1			0	1 (55mm)	0	0			0		0	0	0	U	0	0	0	0	O	0	1			U
6	F	g.(153585618_153583441)_(153577216_?)del , p.?	Unkown	Loss of function	ROD1-ROD2 et CHD	PVS1 PM2 PP3 PP5	Class 5	66	59	165	0	0	0	0	1	0	0	0	1	47 mm, Zscore 4,45	0			1 (regurgitation)						1						1	1	5	1	0	1	1	1		0	0		U
7	F	c. 596del; p.(Gly199Alafs*43).	Unkown	Frameshift	CH2	PVS1 PM2 PP3	Class 5	31	52	164	0	U	0	0	1	1	U	U	0			0	1 prolapse	1	0	0	0	NA	0	0	0	0	0		increased-left ventricle size	1	1	9	1	0	1	0	0	0	1	0	0	1	0
8	F	c.1120_1125delinsTCTTG, p.val374SerfsX2)	not inherited from mother. Father not tested	Frameshift	ROD1	PVS1 PM2 PP3	Class 5	20	57	168	0	1	0	0	1	1 (aged 13)	0	cognitive disorders poor cognitive efficiency	1	42mm, zscore 5,87	0	0	0	0	0	0	0	0	1	0	0	0	0	0	conduction trouble	0	0	2	1	0	0	0	1 severe	0	0	0	0	1	0
9	F	c.6772G>T, p.(Glu2258*)	Mother inherited	Nonsense	ROD2	PVS1 PM2 PP3 PP5	Class 5	30	100	163	U	U	0		1	1	0	learning difficulties	1 fusiform ectasia	35mm Zscore 2,44	0	0	0	1 (mitral valve leak)	0			0		1 (valvular leak)	0	0	0	0	0	U	1	Unknown > sprains (ankles, knees, shoulder dislocation)	U	0	U	0	0	0	0	0	0	0	0
10	F	c.4812_4822delinsCCAG, p.(Thr1605GlnfsTer6)	Mother inherited	Frameshift	ROD1	PVS1, PM2, PP3, PP5	Class 5	50	65	164	1	0	0	1	1	1	0		1	47mm (+4,7DS) Zscore 4,69	0	0	0	0	0	0	0	0	ASD	1	0	0	1	0	Sylvian stroke	1	0 (small joints hyperlaxity)	?	0 (easy bruising since treatment with previscan but not before)	0	0	0	0	0	1	0	0	0	0
[truncated: 2 more columns]
