# Supplementary material for: Cardiovascular and connective tissue disorder features in FLNA-related PVNH patients: progress towards a refined delineation of this syndrome
Source: Orphanet J Rare Dis. 2021 Dec 4;16:504. doi: 10.1186/s13023-021-02128-1 (PMC8642866; doi:10.1186/s13023-021-02128-1)
Supplement: Supplementary file 2 — Additional file 2: Data S2. Data for Venn Diagram. [file 13023_2021_2128_MOESM2_ESM.xlsx]

## Sheet: cohort 1
PATIENTS	1	2	3	4	5	6	7	8	9	10
Cardiovascular anomaly(ies)	1	1	1	1	1	1	1	1	1	1
Ehlers-Danlos feature(s)	1	1	1	1	1	1	1	1	1	1
Seizures	1	1	1	1	1	0	0	0	0	0

## Sheet: cohort 2
PATIENTS	1	2	3	4	5	6	7	8	9	10	11	12	13	14	15	16	17	18	19	20	21	22	23	TOTAL	%
Cardiovascular anomaly(ies)	1	1	0	0	1	1	1	1	1	1	1	1	1	1	1	1	1	1	u	0	0	0	0	16	0.727273
Ehlers-Danlos feature(s)	0	0	1	1	1	1	0	0	0	0	0	u	1	1	1	1	1	1	1	1	1	1	1	15	0.681818
Seizures	0	0	0	0	0	0	1	1	1	1	1	1	1	1	1	1	1	1	0	1	1	1	1	16	0.695652
																												PATIENTS	Cardiovascular anomaly(ies)	Ehlers-Danlos feature(s)	Seizures
																												1	1	0	0
																												2	1	0	0
																												3	1	1	0
																												4	1	1	0
																												5	1	1	0
																												6	1	1	0
																												7	1	0	1
																												8	1	0	1
																												9	1	0	1
																												10	1	0	1
																												11	1	0	1
																												12	1	u	1
																												13	1	1	1
																												14	1	1	1
																												15	1	1	1
																												16	1	1	1
																												17	1	1	1
																												18	1	1	1
																												19	u	1	0
																												20	0	1	1
																												21	0	1	1
																												22	0	1	1
																												23	0	1	1
																											TOTAL		18	15	16
																											%		0.727273	0.681818	0.695652

## Sheet: Literature patients
PATIENTS	1	2	3	4	5	6	7	8	9	10	11	12	13	14	15	16	17	18	19	20	21	22	23	24	25	26	27	28	29	30	31	32	33	34	35	36	37	38	39	40	41	42	43	44	45	46	47	48	49
Cardiovascular anomaly(ies)	1	1	1	1	1	1	1	1	1	1	1	1	1	1	1	1	1	1	1	1	1	1	1	1	1	1	1	1	1	1	1	1	1	1	1	1	1	1	1	1	1	1	1	1	1	1	1	1	1
Ehlers-Danlos feature(s)	0	0	0	0	1	1	1	1	1	1	1	1	1	1	1	1	1	1	1	1	1	1	1	1	1	1	1	u	u	u	u	u	u	0	0	0	0	1	1	1	1	1	1	1	1	1	1	1	1
Seizures	0	0	0	0	0	0	0	0	0	0	0	0	0	0	0	0	0	0	0	0	0	0	0	0	0	0	0	0	0	1	1	1	1	1	1	1	1	1	1	1	1	1	1	1	1	1	1	1	1
[truncated: 12 more columns]

## Sheet: cohort 2&litt-u
PATIENTS	Cardiovascular anomaly(ies)	Ehlers-Danlos feature(s)	Seizures						PATIENTS	Cardiovascular anomaly(ies)	Ehlers-Danlos feature(s)	Seizures
1	1	0	0						1	1	0	0		COHORT 3	n=	Total -3U	%
2	1	0	0						2	1	0	0		C+E+S	12	49	0.244898
3	1	1	0						3	1	0	0		C+E	23	49	0.469388
4	0	1	0						4	1	0	0		C+S	4	49	0.0816327
5	1	1	0						5	1	1	0		E+S	5	49	0.102041
6	1	1	0						6	1	1	0		C	4	49	0.0816327
7	1	0	1						7	1	1	0		E	1	49	0.0204082
8	1	0	1						8	1	1	0		S	0	49	0
9	1	0	1						9	1	1	0
10	1	0	1						10	1	1	0
11	1	0	1						11	1	1	0
12	1	u	1						12	1	1	0
13	1	1	1						13	1	1	0
14	1	1	1						14	1	1	0
15	1	1	1						15	1	1	0
16	1	1	1						16	1	1	0
17	1	1	1						17	1	1	0
18	1	1	1						18	1	1	0
19	u	1	0						19	1	1	0
20	0	1	1						20	1	1	0
21	0	1	1						21	1	1	0
22	0	1	1						22	1	1	0
23	0	1	1						23	1	1	0
Total	17	15	16						24	1	1	0
% Signe au total	0.772727	0.681818	0.695652						25	1	1	0
	CV	EDS	Seiz						26	1	1	0
									27	1	1	0
									28	1	u	0
									29	1	u	0
									30	1	u	1
COHORT 2	n=	Total -2U	%						31	1	u	1
C+E+S	6	21	0.285714						32	1	u	1
C+E	3	21	0.142857						33	1	u	1
C+S	5	21	0.238095						34	1	0	1
E+S	4	21	0.190476						35	1	0	1
C	2	21	0.0952381						36	1	0	1
E	1	21	0.047619						37	1	0	1
S	0	21	0						38	1	1	1
									39	1	1	1
									40	1	1	1
									41	1	1	1
									42	1	1	1
									43	1	1	1
									44	1	1	1
									45	1	1	1
									46	1	1	1
									47	1	1	1
									48	1	1	1
									49	1	1	1
									50	1	1	U
									51	1	1	U
									52	0	1	0
									53	0	1	1
									54	0	1	1
									55	0	1	1
									56	0	1	1
									57	0	1	1
									58	u	1	1
									59	0	1	U
									Total	51	45	26
									% Signe au total	0.864407	0.762712	0.464286
