# Supplementary material for: Cardiovascular and connective tissue disorder features in FLNA-related PVNH patients: progress towards a refined delineation of this syndrome
Source: Orphanet J Rare Dis. 2021 Dec 4;16:504. doi: 10.1186/s13023-021-02128-1 (PMC8642866; doi:10.1186/s13023-021-02128-1)
Supplement: Supplementary file 3 — Additional file 3: Data S3. Cohort 2. [file 13023_2021_2128_MOESM3_ESM.xlsx]

## Sheet: cas index
Patient number	Sex	Consanguinity	Known mutation	Other relatives Tested	de novo variant	Other known affected with variant	Type of mutation	Domaine	ACMG criteria	ACMG Classification	Date of clinical manifestations	Date of diagnosis	Age (genetic sampling)	Age for Median calculation	Weight kg	Size cm	Arterial hypertension	Smoking	Diabetes	SED and/or TAAD family history	Cerebral MRI	PNH	Epilepsy	Mega cistarna magna	Learning disorder	Others	Age of first arterial complication	Aortic aneurism/dilatation	Valsalva diameter (mm, z-score Campens)	aortic surgery (date/nature/indication)	Abdominal aneurysm or dissection (age)	Tricuspid valve anomalies	Mitral valve anomalies	Bicuspid aortic valve	Other valvular anomalies (type)	Patent ductus arteriosus	pulmonary artery dilatation / PAH	Aortic valve dysfunction	Arterial aneurysm	Arterial dissection	Iliac artery	Renal artery	Splenic artery	Internat carotid artery	Femoral artery	Others	Arterial tortuosity	Early varicose veins	Varicose veins surgery complications
1	F	0	c.356T>A, p.(Ile119Asn)	1	U	1	missense	CH1	PS3 + PM2+PP2+PP3+PP4+PP5	Class 5		2006-11-28	33	33	50	165	0	U	0	1	1	1	0	1	0	0	0	1	37mm, Zscore 3,15 (en 2009)	0	U	0	0	0	0	U	U	0	0	0	U	U	U	U	U	U	U	1	0
2	F	0	c.2625G>A, p.(Val875=) ARN study ==> p.Lys876SerfsTer11	0	1	0	synonymous ==> Frameshift	ROD1	PVS1+PS3 +PM2+PM6+PP3+PP4	Class 5		2011-03-08	27	27	45	162	0	0	0	0	1	1	0	U	0	U	U	0	U	U	U	0	0	1	0	U	0	1 dystrophic, grade I insufficiency	U	0	U	U	U	U	U	U	0	0	0
3	F	U	c.4143-2del, p.?	0	U	U	Splice	ROD1	PVS1+PM2+PP3+PP4	Class 5		2017-07-12	U	U	41.4	161	U	U	U	U	1	1	0	U	0	U	U	1	26 mm (2,6 z score)	0	0	0	0	0	mild aortic regurgitation	1 (repaired)	0	0	U	U	U	U	U	U	U	U	U	U	U
4	F	0	c.6204del, p.(Phe2086LeufsTer65)	3	0	yes ?	Frameshift	ROD2	PVS1+PM2+PP3+PP4	Class 5		2016-09-09			U	U	U	U	U	U	1	1	1	0	0	0	U	1 (dissection)	25mm	1 valve replacement during its aortic dissection	1 dissection during the pregnancy of her 2nd child	0	0	U	Pulmonary insufficiency	U	0	1	U	U	U	U	U	U	U	U	U	U	U
5	F	U	c.365T>G, p.(Val122Gly)	U	U	U	missense	CH1	PS3 + PM2+PP2+PP3+PP4+PP5	Class 5	avant 06/1987 (date premier IRM cerebral)	2006-07-03	43	43	64	153	1	0	0	1	1	1	1	1	0	0	2001	1 (aneurysm)	54mm	Bentall +mechanical valve / aortic dilation e 50 mm (SC : 1,5m2)	0	0	0	1	Pulmonary insufficiency	1	51 mm	Aortic insufficiency	1	0	0	0	0	0	0	1	0	1	0
6	F	0	c.3677_3684del, p.(Pro1226LeufsTer38)	1	de novo (Father mosaicism : unknown)	0	Frameshift	ROD1	PVS1+PM2+PP3+PP4	Class 5	12 years	23/03/2010 16 years	15	15	50 kg (22y)	168cm (22y)	0	0	0	Father : moderate aortic dilatation	1	1	1	1	0	thin corpus callosum, micro and macro white matter cyst	U	1	37 mm ; Z = 4,14	0	0	0	0	0	0	0	0	minimal aortic insufficiency	0	0	0	0	0	0	0	0	0	U	U
7	F	0	g.(153585618_153583441)_(153577216_?)del	0	U	0	Loss of Function	ROD2 et CHD	PVS1+PM2+PP3+PP4	Class 5		2020-07-21	50	50	U	U	U	U	U	U	AVCI forntal droit	1	1	0	0	0	U	1	40 mm	0	1	1	0	1	0	0	0	0	1 splenic	0	0	0	1	0	0	0	0	U	U
8	F	0	g.(153585618_153583441)_(153577216_?)del	4 other relatives	0	4	Loss of Function	ROD2 et CHD	PVS1+PM2+PP3+PP4	Class 5	5 jours	2017-10-06	16	16	U	U	0	U	0	0	1	1	1	0	1	0	ASD/VSD at birth	U	U	U	U	U	U	U	U	U	U	minimal aortic insufficiency	U	U	U	U	U	U	U	U	U	U	U
9	F	0	c.1111del, p.(Glu371ArgfsTer14)	mother + sister (no mutation)	U (father not tested)	0	Frameshift	ROD1	PVS1+PM2+PP3+PP4	Class 5	2016	2018-10-25	39	39	83	166	1	0	0	0	1	1	1	1	1	left temporal arachnoid cyst	0	0	0	0	0	0	0	0	0	0	U	0	0	0	0	0	0	0	0	0	0	0	0
10	F	0	c.1828+1G>T, p.(Ser564Argfs*11)	parents	1	0	Frameshift	ROD1	PVS1+PM2+PM6+PP3+PP4	Class 5	birth	2018-11-28	12 months	1	13,8kg at 3y	94cm at 3y	0	0	0	0	1	1	0	0	0	0	U	U	U	U	U	0	0	0	0	U	U	0	U	U	U	U	U	U	U	U	U	U	U
11	F	0	c.133C>T, p.(Gln45Ter)	2	0	2	nonsens	CH1	PVS1+PM2+PP3+PP4	Class 5		2019-08-07			70	170	U	U	U	U	1	1	1	0	0	0	U	U	U	U	U	0	0	1	tricuspid insufficiency (grade1/2)	U		Aortic insufficiency	0	0	U	U	U	U	U	U	U	U	U
12	F	0	c.992_993del, p.Lys331Serfs*5	1	0	Mother inherited	Frameshift	ROD1	PVS1+PM2+PP3+PP4	Class 5					86		1	0	0	0	1	1	1	0	0	0	U	1 (cross )	U	0		0	0	0		U	U	0	U	U	U	U	U	U	U	U	U	U	U
13	F	0	c.4828_4838del, p.Pro1610Argfs*12	Parents	1	0	Frameshift	ROD1	PVS1+PM2+PM6+PP3+PP4	Class 5		2009-09-01			50	154	0	No	No	No	1	1	1	0	0	inferior vermal hypoplasia	U	1	38.4mm	0	0	0	0	0	IA centrale 1 /4, Anneau aortique 18.5mm	0	0	Aortic insufficiency	0	0	U	U	U	U	U	U	U	0	0
14	F	0	c.623-1G>A, p?	U	U	U	Splice	CH2	PVS1+PM2+PM6+PP3+PP4	Class 5	2010-01-01	11/08/2010.	15	15	63	156	0	U	0	0	1	1 subepidymal	1	0	0		U	U	U	U	U	0	1			U		0	U	U	U	U	U	U	U	U	U	U	U
15	F	0	c.4143-12T>A , p?	1	1	0	intronic	ROD1	PM2+PM6+PP3+PP4	Class 4		4 ans	3	3	14.5	97.5	U	U	U	U	1	1 (bilateral)	0	1	0		U	U	U	U	U	U	U	U	U	U	U	U	U	U	U	U	U	U	U	U	U	U	U
16	F	0	c.1056del, p.Thr353LeufsTer32	1	U	U	Frameshift	ROD1	PVS1+PM2+PP3+PP4	Class 5		2021-04-02	10	10	38.4	149	0	0	0	1	1	1 (bilateral)	1		1		12	1	30mm Zscore 2,3	0	0	U	U	1	U	0	U	Aortic insuffisiency grade 2	0	0	0	U	U	U	U	U	U	0	0
17	F	0	g.(153594391_153593855)_(153577216_?)del	1	1	0	Loss of Function	ROD1 - ROD2 et CHD	PVS1+PM2+PM6+PP3+PP4	Class 5			U	U	56	168	0	0	0	0	1	1	0	0	0	0	0	0	U	U	U	U	U	0	U	U	U	Aortic insufficiency	U	U	U	U	U	U	U	U	U	0	0
18	F	0	c.6230_6231dupAT, p.Gly2078MetfsTer56	Mother	U	0	Frameshift	ROD2	PVS1+PM2+PP3+PP4	Class 5	9mois	2009-05-01	4	4	92.9	155	0	0	0	0	1	1	1	0	1	0	U	U	U	U	U	U	U	U	U	U	U	Aortic insufficiency	U	U	U	U	U	U	U	U	U	U	U
19	F	0	c.159C>A, p.(Cys53*)	yes, the mother and the sister were tested and they do not carry the mutation	U	0	nonsens	CH1	PVS1+PM2+PP3+PP4	Class 5	2012 at 14 years of age	April 2014	15	15	U	U	0	0	0	the patient's sister also has hyperlaxity (but she does not have the variant)	1	1 (bilateral)	1 multifocal epilepsy	0	1 some difficulties at school	left arachnoid cyst	0	0	27 mm ( Z-score at + 0.8) (cardiac ultrasound in 2017)	0	0	U	0	0	non-stenotic central microleak (0.5/4) of the tricuspid aortic valve	0	0	U	0	0	U	U	U	U	U	U	U	0	0
20	F	0	c.5184C>T, p.(Gly1728Gly)	U	U	U	synonymous	ROD2	PM2+PP3+PP4+PP5 (Deloison et al; EJMG 2018)	Class 3	2013	2015	34	34	en 2013 : 55	en 2013 : 157	1	1	0	0	1	1	1 ( partial seizures under Keppra)	0	U	0	34y	1	65 mm +8 DS	17/09/2013 Intervention de BENTALL pour maladie annuloectasiante	0	U	0	U	U	0	U	U	0	0	0	0	0	0	0	U	U	1	0
21	F	0	c.6087_6097del, p.(His2029Glnfs*32)	0	U	0	frameshift	ROD2	PVS1+PM2+PP3+PP4	Class 5	1ères crises en 1995 à 35 ans		60	60	U	U	0	U	1	0	1	1 (bilateral)	1	0	0	posterior fossa arachnoid cyst	U	U			0	0	0	0	0	0	0	0	0	0	0	0	0	0	0	0	U	U	U
22	F	1	c.5336del, p.Gly1779Valfs*7	U	U	U	Frameshift	ROD2	PVS1+PM2+PP3+PP4	Class 5	congenital malformations		2	2	10	80.5	0	0	0	?	1 (20 month)	1	0	0	0	posterior fossa arachnoid cyst	birth	U	U	U	U	0	1	0	0	1 aneurysmal and operated at 3 weeks of life	1	0	U	U	U	U	U	U	U	U	U	0	0
23	F	U	c.310C>G, p.Leu104Val	0	U	U	Missense	CH1	PM1+PM2+PP2+PP3+PP4	Class 4	Epilepsie en 2007	2007	32	32	85	170	0	1	0	U (adopted)	1	1	1 (complex partial epilepsy that started at age 32)	0	1 school difficulties	0	U	0				0	0	0	U	U	U	0	U	U	U	U	U	U	U	U	U	1	1 (17y)
														16
[truncated: 21 more columns]
