# Supplementary material for: Cardiovascular and connective tissue disorder features in FLNA-related PVNH patients: progress towards a refined delineation of this syndrome
Source: Orphanet J Rare Dis. 2021 Dec 4;16:504. doi: 10.1186/s13023-021-02128-1 (PMC8642866; doi:10.1186/s13023-021-02128-1)
Supplement: Supplementary file 4 — Additional file 4: Data S4. Literature patients. [file 13023_2021_2128_MOESM4_ESM.xlsx]

## Sheet: cohort 3
					FLNA Variants GRCh37 (hg19) NM_001110556								Cerebral anomalies					Cardiovascular anomalies																		Clinical features/ Ehlers-danlos signs
Cases	Reference	Pubmed ID	identification of the proband in article	Sex	FLNA mutation GRCh37 (hg19) NM_001110556	Inheritance	Type of Mutation	Domain	ACMG Criteria	Classification (ACMG 215)	Age (years) (at time of publication)	Age fom Median calculation	PNH	Epilepsy	aged (first seizures)	Mega cisterna magna	Others	Aortic aneurism/dilatation	localisation	diameter (Valsalva) (mm)	Z score (Campens)	mitrale valve anomalies	Bicuspid aortic valve	Other valvular anomalies (type)	Abdominal aneurysm or dissection/dilatation	PDA	tricuspid valve anomalies	pulmonary artery dilatation / PAH	VSD/ASD	Aortic valve dysfunction	Arterial dissection or aneurysm (localisation)	Arterial tortuosity	Early onset varicose veins	Varicose veins surgery complications	others	skin hyperextensibility	joints hyperlaxity	spontaneous bruising	pneumothorax	Abnormal scars / cutaneous fragility (wound healing)	Wall fragility (hernia)	Respiratory problem / Emphysema	Gastro-intestinal problems	score Beighton	scoliosis	Pectus carinatum/excavatum	dysmorphism (detail?)	Macrothrombocytopenia	Digestive fragility or rupture
1	HOMMEL et al. 2016 muscle and nerve	27144976	case report	M	c.6769G>C, p.(Ala2257Pro)	de novo	Missense	ROD2	PS2+PM2 +PP2 + PP3 + PP4	Class 4	16	17	1	1		0		0				0	U	U	U	1	0	0	0	1	U	U	U	U	0	1	1	U	U	U	0	U	1	7	0	1	U	U	U
2	Clapham K.R et al. Neurology 78 January 24, 2012 + chen et al	22238415 29334594	III-1 / Family 3 + Boston cohort #105	F	39-kb deletion encompassing all of FLNA => (+ EMD)	Mother inherited	large deletion	all	PM2 + PVS1 + PS3+PP4	Class 5	died at 7month	0	1	0		0		0				1	0	0	0	0	1	0	0	0	U	U	U	U	1	1	1	U	U	1	U	1	1	U	U	U	0	U	U
3	Fergelot et al Eu Jou of med gen 2012	22366253	patient 2	M	c.116C>A, p.(Ala39Glu)	Unknown. Daughter : same variant	Missense	Nter	PM2+PM5+PP2+PP3+PP4	Class 4	37	37	1	1		1		0				1	0	0	U	0	1	0	0	0	U	U	U	U	0	0	0	0	0	0	0	0	0	U	0	0	1	U	U
4	Gomez garre et al. 2006 JMEDGenet	15994863	Patient IV-1	F	c.383C>T ,p.(Ala128Val)	Mother inherited	Missense	CH1	PS3 + PM1+PM2+PP2+PP3+PP4	Class 5	19	19	1	1	18	1		0				0	0	0	0	0	0	0	0	0	U	U	U	U	0	1	1	0	0	1	1	0	1	U	0	0	0	U	0
5	Guerrini et al. 2004 Neurology	15249610	1-III:1 / Family 1	M	c.304A>G, p.(Met102Val)	Mother inherited	Missense	CH1	PS3 +PM1+ PM2+PP2+PP3+PP4	Class 5	3	3	1	0		1		0				0	0	0	0	1	0	U	U	U	U	U	U	U	0	U	U	U	U	U	U	U	U	U	U	U	U	U	U
6	Guerrini et al. 2004 Neurology	15249610	2-II:3 / Family 2	M	c.446C>T, p.(Ser149Phe)	Unknown. Daughter : same variant	Missense	CH1	PM1+PM2+PP2+PP3+PP4	Class 4	49	49	1	1		0		0				0	0	0	0	U	0	U	U	1	U	U	U	U	0	U	U	U	U	U	U	U	U	U	U	U	U	U	U
7	Guerrini et al. 2004 Neurology + Parrini et al.2004	15249610 15459826	3-II:1 / Family 3 + 2-II:1 / Family 2	M	c.1692-2 A>G, p.Ser564ArgfsTer11 Mosaicism	de novo	canonical splice-site	ROD1	PVS1+PS2+PS3+PM2	Class 5	49	49	1	1	15	0		1	Ascending aortia aneurysm	Unspecified	Unspecified	U	U	U	U	U	1	U	U	U	U	U	U	U	0	U	U	U	U	U	U	U	U	U	U	U	Bifid epiglottis and Pes Cavus	U	U
8	Guerrini et al. 2004 Neurology	15249610	4-V:3 / Family 4	M	c.4303+4_4303+11del, p.(?)	unknown	intronic	ROD1	PM2+PP3+PP4	Class 3	1s	0	1	1		0		0				U	U	U	U	1	U	U	1	U	U	U	U	U	0	U	U	U	U	0	0	0	1	U	U	U	U	U	U
9	Jefferies et al. 2009 Ame Journal of genetics	20014127	case report	F	c.7896 G>A, p.(Trp2632Ter)	supposed de novo	Nonsense	C-ter	PVS1+PM2+PM6+PP4	Class 5	18month	1	1	1		0		0				1	0	0	0	0	0	0	0	0	U	U	U	U	1	U	U	U	0	U	0	0	0	U	U	U	U	U	U
10	Oda Hirotsugu et al 2016 Eur Jou of hum gen	26059841	case report	M	c.6425_6428del, p.[Glu2142AlafsTer22,Gly2127_Pro2167del]	Mother inherited	Frameshift	ROD2	PVS1+PM2+PP3	Class 5	19	19	0	0		0		1	dilatation of the sinus of Valsalva	Unspecified	Unspecified	0	0	0	0	0	1	1	0	0	U	U	U	U	0	0	0	U	U	U	1	U	1	U	0	1	U	1	1
11	Parrini et al. 2006 Brain	16684786	5-II-1 / Family 5	F	c.4039del, p.(Val1347CysfsTer3)	Mother inherited	Frameshift	ROD1	PVS1+PM2+PP3+PP4	Class 5	25	25	1	1		0		U				U	U	U	U	U	U	U	U	U	U	U	U	U	U	1	1	0	0	1	0	0	0	U	U	U	1	U	U
12	Reinstein et al. Eur J Hum Genet. 2013	23032111	(patient M1)	M	c.853C>T p.(Arg285Cys)	Mother inherited	Missense	ROD1	PM2+PP2+PP3+PP4	Class 4	10	10	1	1		0		0				1	0	0	0	0	0	U	U	0	U	U	U	U	0	0	1	0	U	0	1	U	U	6	0	0	0	U	U
13	Reinstein et al. Eur J Hum Genet. 2013 +de Wit et al Clin Res Cardiol (2011) 100:45-50	23032111 20730588	(patient M2) + Patient 1	M	c.5498_5504delinsAC, p.(Ala1833AspfsTer13)	de novo	Frameshift	ROD2	PVS1+PS2+PM2+PP3+PP4	Class 5	2 Month	0	1	0		0		1	Dilatation of ascending and abdominal aorta,	Unspecified	Unspecified	1	0	0	1	1	1	1	1	0	0	1	U	U	0	1	1	0	U	U	U	1	1	U	0	0	0	U	intestinal malrotation
14	Reinstein et al. Eur J Hum Genet. 2013 + Walsh et al 2017 update phenotye	23032111	(patient M3)	M	c.381G>C, p.(Lys127Asn)	Mother inherited	Missense	CH1	PS3 + PM1+PM2+PP2+PP3+PP4	Class 5	15	15	1	0		0		1	Aortic dilatation	sinuses of Valsalva 31mm (normal range <28mm).	Unspecified	1	0	0	0	0	0	0	0	0	U	U	U	U	0	1	1	0	1	0	1	U	1	8	1	0	0	U	U
15	Reinstein et al. Eur J Hum Genet. 2013	23032111	(patient M4)	M	c.387C>G, p.(Ile129Met)	Mother inherited (no data were available)	Missense	CH1	PM1+PM2+PP2+PP3+PP4	Class 4	1	1	1	0		0		0				1	0	0	0	0	1	0	0	0	U	U	U	U	0	1	1	0	U	1	U	0	U	U	0	0	0	U	U
16	Reinstein et al. Eur J Hum Genet. 2013	23032111	(patient F2))	F	c.885_892del, p.(Asn296GlufsTer38),p.0	Mother inherited	Frameshift	ROD1	PVS1+PM2+PP3+PP4	Class 5	19	19	1	0		0		0				0	U	U	U	U	0	U	U	0	1	0	U	U	0	0	1	1	U	0	U	U	U	9	0	0	0	U	U
17	Reinstein et al. Eur J Hum Genet. 2013 + Chen et al	23032111 29334594	(patient F3) + boston cohort #85	F	c.2193C>A, p.(Tyr731Ter)	de novo	Nonsense	ROD1	PVS1+PS2+PM2+	Class 5	6 and 11	11	1	0		0		1	Sinus of Valsalva aneurysm	Unspecified	5 (10 years)	1	0	0	0	1	1	1	0	0	U	U	U	U	0	0	1	0	U	1	U	1	U	U	U	U	U	U	U
18	Reinstein et al. Eur J Hum Genet. 2013	23032111	(patient F4)	F	g.(?_153599730)_(153592893_153592534)del, p.? Deletion of exons 2, 5 and 13. Exon 15 and EMD gene normal	de novo	large deletion	CH1 CH2 ROD1	PVS1 + PS2+PM2 +PP3	Class 5	18	18	1	1		0		0				0	0	0	0	0	0	1	1	0	U	U	U	U	0	0	1	0	U	1	U	U	U	7	U	U	U	U	U
19	Reinstein et al. Eur J Hum Genet. 2013	23032111	(patient F5)	F	c.7813del, p.(Leu2605TrpfsTer2)	Unknown - Mother didnt carry the mutation	Frameshift	C-ter	PVS1+PM2+PP3+PP4	Class 5	23	23	1	1		0		1	Dilated aortic root and thoracic ascending aorta	sinuses of Valsalva, 45mm	Unspecified	0	0	0	0	0	0	1	0	0	U	U	U	U	0	U	1	0	U	1	1	U	U	8	U	U	U	U	U
20	Reinstein et al. Eur J Hum Genet. 2013	23032111	(patient F6)	F	c.1829-2A>G, p.?	Mother inherited	canonical splice-site	ROD1	PVS1+PM2+PP3+PP4	Class 5	15	15	1	1		0		0				1	0	0	0	0	0	0	0	0	U	U	U	U	0	0	1	0	0	0	U	U	U	U	U	U	U	U	U
21	Ritelli et al.2017	27739212	case report (III-1)	M	c.1829-1G>C, p.?	affected cousin carrying the mutation	canonical splice-site	ROD1	PVS1+PM2+PP3	Class 5	46	46	U	0		U		0				1	0	0	0	0	1	0	0	0	U	U	U	U	0	1	1	0	0	1	0	0	0	8	1	0	hypertelorism prominent columella micrognathia long philtrum	U	U
22	Sheen et al.2005 Neurology Shenn et al 2005 clinmedres	15668422 16303888	IV-5 / P1	F	c.3742C>T, p.(Gln1248Ter)	Mother inherited Sister carrying the mutation. (no MRI)	Nonsense	ROD1	PVS1+PM2++PP4	Class 5	7	7	1	1		0		0				0	0	U	U	0	U	U	0	U	U	U	U	U	0	1	1	0	0	1	0	0	0	U	0	0	U	U	U
23	Sheen et al.2005 Neurology + Chen et al	15668422 29334594	(patient F2) + Boston cohort #27	F	c.4147del, p.(Ala1383LeufsTer10)	unknown	Frameshift	ROD1	PVS1+PM2+PP3+PP4	Class 5	16	16	1	0		1		1	Thoracic ascending aorta aneurysm	Unspecified	Unspecified	0	0	0	0	0	U	0	0	U	U	U	U	U	0	1	1	U	U	U	U	U	U	U	0	0	U	U	U
24	Sheen et al.2005 Neurology	15668422	(patient F7)	F	c.2762del, p.(Arg921GlnfsTer25)	unknown	Frameshift	ROD1	PVS1+PM2+PP3+PP4	Class 5	13	13	1	0		0		0				1	0	U	U	0	0	U	0	1	U	U	U	U	0	1	1	U	U	U	U	U	U	U	0	0	U	U	U
25	Sheen et al.2005 Neurology + Chen et al	15668422 29334594	(patient F8) + boston cohort #29	F	c.116C>G, p.(Ala39Gly)	unknown	Missense	Nter	PS3 + PM2+PP2+PP3+PP4	Class 4	15	15	1	1		1		1	aneurysm of the sinus of Valsalva	Unspecified	Unspecified	0	0	0	0	0	0	0	0	0	U	U	U	U	0	1	1	U	U	U	U	U	U	U	1	1		U	U
26	Sole et al. 2009 J neuro psy	19917821	(patient 11)	F	c.1790_1791del, p.(Phe597CysfsTer23)	de novo	Frameshift	ROD1	PVS1+PS2+PM2+PP3+PP4	Class 5	4	4	1	1	2	0		0				0	0	0	0	1	0	0	0	0	U	U	U	U	0	0	U	U	U	U	U	0	U	U	U	U	0	U	U
27	Sole et al. 2009 J neuro psy	19917821	(patient 15)	F	c.356T>A, p.(Ile119Asn)	supposed inherited from father	Missense	CH1	PS3 + PM1+PM2+PP2+PP3+PP4	Class 5	35	35	1	1	16	1		1	aortic aneurysm	Unspecified	Unspecified	0	0	0	0	0	0	0	0	0	U	U	U	U	0	0	1	U	U	U	U	0	U	U	U	U	0	U	U
28	Sole et al. 2009 J neuro psy Nurden et al Patient P1 2011	19917821 21960593	(patient 16)	F	c.4574dup, p.(Tyr1525Ter)	unknown	Frameshift	ROD1	PVS1+PM2+PP3+PP4	Class 5	41	41	1	1	1	0		0				0	0	0	0	0	0	0	0	0	U	U	U	U	0	0	0	1	U	U	U	0	U	U	U	U	0	1	U
29	Sole et al. 2009 J neuro psy	19917821	(patient 22)	F	c.7045C>T, p.(Gln2349Ter)	Mother inherited	Nonsense	ROD2	PVS1+PM2++PP4	Class 5	5	5	1	1	4	1		0				0	0	0	0	0	0	0	1	0	U	U	U	U	0	0	0	U	U	U	U	1	U	U	U	U	0	U	U
30	Sole et al. 2009 J neuro psy	19917821	patient 25)	F	c.2193C>G, p.(Tyr731Ter)	de novo	Nonsense	ROD1	PVS1+PS2+PM2+	Class 5	4	4	1	0		0		0				0	0	0	0	0	0	0	0	0	U	U	U	U	0	0	0	U	U	U	U	1	U	U	U	U	0	U	U
31	Sole et al. 2009 J neuro psy	19917821	(patient 6)	F	c.1828+2T>G, p.?	Mother inherited	canonical splice-site	ROD1	PVS1+PM2+PP3+PP4	Class 5	29	29	1	1	18	0		U				U	0	0	0	U	U	U	U	U	U	U	U	U	U	0	0	U	U	U	U	1	U	U	U	U	0	U	U
32	Sole et al. 2009 J neuro psy	19917821	(patient 9)	F	c.365T>G, p.(Val122Gly)	Mother inherited	Missense	CH1	PS3 + PM1+PM2+PP2+PP3+PP4 + PP5	Class 5	15	15	1	0		1		1	aortic aneurysm;			0	0	0	0	0	0	0	0	0	U	U	U	U	0	0	1	U	U	U	U	0	U	U	U	U	0	U	U
34	deWit et al Clin Res Cardiol (2011) 100:45-50 + deWit MC et al. ur J Med Genet. 2011 May-Jun;54(3):299-300	20730588 21194575	(Patient 2)	F	c.220G>A, p.(Gly74Arg)	Mother inherited	Missense	CH1	PM1+PM2+PP2+PP3+PP4	Class 4	2	2	1	0		0		0				0	U	U	U	0	0	0	1	0	U	U	U	U	1	1	1	U	U	U	U	1	U	U	U	U	1	U	U
35	de Wit et al Clin Res Cardiol (2011) 100:45-50 + de WIT MC et al J Neurol Neurosurg Psychiatry. 2009	20730588 19289478	(Patient 3)	F	c.3045_3049del,p.(Val1016LeufsTer10)	Unknown	Frameshift	ROD1	PVS1+PM2+PP3+PP4	Class 5	71	71	1	0		0		1	dilated aortic root infrarenal aortic aneurysm with a 4.7 cm diameter	Unspecified	Unspecified	0	U	U	U	0	0	0	0	1	carotid aneurysm	U	1	U	0	0	0	U	U	U	U	U	U	U	U	U	U	U	U
36	de Wit et al Clin Res Cardiol (2011) 100:45-50	20730588	(Patient 4)	F	c.3582del, p.(Ile1195LeufsTer91)	Unknown	Frameshift	ROD1	PVS1+PM2+PP3+PP4	Class 5	46	46	1	1	28	0		0				0	U	U	U	0	0	0	0	1	U	U	U	U	0	0	0	U	U	U	U	U	U	U	U	U	U	U	U
37	de Wit et al Clin Res Cardiol (2011) 100:45-50	20730588	(Patient 5)	F	c.6635_6638del, p.(Val2212AlafsTer2)	Unknown	Frameshift	ROD2	PVS1+PM2+PP3+PP4	Class 5	46	46	1	0		0		0				0	U	U	U	0	0	0	1	1	U	U	U	U	0	0	0	U	U	U	U	U	U	U	U	U	U	U	U
38	Nurden et al. 2011 bloodjournal	21960593	P2	F	c.(4969+1_4970-1)_(*1_?)del Délétion Exon 31-32 to 48	Unknown	large deletion	ROD1 / ROD2	PVS1 + PM2 +PP3	Class 5	49	49	1	1		1		U				U	U	U	U	U	U	0	U	0	U	U	U	U	U	O	O	1	0	1	O	0	O	4	0	U	1	1	U
39	Masurel-paulet 2011 EJMG	20888935	case report	M	c.994del, p.(Val332Ter)	germline mosaicism	Nonsense	ROD1	PVS1+PS2+PM2+PP3+PP4	Class 5	6	6	1	0		1	1	1	aortic root was dilated with sinus of valsalva aneurysm	Unspecified	Unspecified	0	0	0	0	1	0	1	0	0	U	U	U	U	1	U	U	U	U	U	1	1	1	U	U	U	U	macrothrombocyte	U
40	Cannaerts E. et al 2018 BMC medical genetics	30089473	Patient 2	M	c.238C>G, p.(Leu80Val)	de novo	Missense	CH1	PS2+PM1+PM2 +PP2 + PP3 + PP4	Class 5	5	5	1	U		U	U	0				1	0	0	0	0	1	0	0	0	U	U	U	U	0	1	1	U	U	U	U	U	U	U	0	0	1	U	U
41	Cannaerts E. et al 2018 BMC medical genetics	30089473	case 2 (num 25)	M	c.[7921C>G;7923del], p.[(Pro2641Ala;Tyr2642ThrfsTer63)]	Mother inherited. Grand mother, aunt and great-grand mother carryi both mutation.	Missens + Frameshift	C-ter	PM2+PP1 (use as strong evidence ) +PP3&PVS1+PS3+PM2+PP1	Class 4 &Class 5	2	2	U	U		U	1	0				1	0	0	0	0	1	1	1	0	U	U	U	U	0	0	1	U	U	U	1	0	1	U	0	1	1	U	U
42	Daisuke Ieda et al 2018 Brain & dvpt	29449050	case report	F	c.1621G>T, p.(Glu541Ter)	de novo	Nonsense	ROD1	PVS1+PS2+PM2+ PP4	Class 5	4	4	1	0		1		1		supravalvular aortic diameter: 12.6 mm maximal diameter of dilated ascending aorta : 23.6 mm	Unspecified	1	0	0	0	1	0	1	U	1	U	U	U	U	0	U	0	U	U	U	1	1	U	U	U	U	U	1	U
43	Kinane et al NEJM 2017	28177866	case report	F	(NM_001456.3(FLNA):c.6577del) NM_001110556 c.6601del, p.(Arg2201AlafsTer14)	Unknown	Frameshift	ROD2	PVS1+PM2+PP3+PP4	Class 5	2month	0	1	0		1	1	1	Aortic dilatation	Unspecified	Unspecified	0	1	0	U	1	0	1	1	0	U	U	U	U	0	U	1	U	U	U	U	1	1	U	U	U	U	1	U
44	Eltahir et al Journal of medical case reports 2016	27091362	case report	F	c.3153dup, p.(Val1052ArgfsTer17)	Unknown	Frameshift	ROD1	PVS1+PM2+PP3	Class 5	1	2	U	0		U	U	U				U	U	U	U	1	U	1	U	0	U	U	U	U	U	U	1	U	1	U	1	1	1	U	U	U	U	U	U
45	sasaki EJP 2019	30547349	Patient 2	M	c.6770-1del,p.?	Mother inherited	canonical splice-site	ROD2	PVS1+PM2+PP3+PP4	Class 5	died at 4month	0	1	0		1	0	0				1	0	0	0	1	1	1	0	0	U	U	U	U	0	U	U	U	U	U	U	1	1		U	U	U	U	1
46	Burrage et al 2017	28457522	case 1	F	c.4596dup, p.(Ser1533GlufsTer12)	de novo	Frameshift	ROD1	PVS1+PS2+PM2+PP3+PP4	Class 5	4month	0	1	0		U		1	Severe dilatation	Max asc. Aortic dimenison 29mm	6.9	U	U	U	U	1	U	1	0	0	_	1	U	U	0	U	U	U	U	U	U	1	U		U	U	U	U	U
47	Burrage et al 2017	28457522	Case 2	F	c.5314G>A,p.(Ala1772Thr)	de novo	Missense	Hinge 1	PS2+PM2 +PP2 + PP4	Class 4	neonate	0	1	0		U		1	Severe dilatation	Max asc. Aortic dimenison 28mm	8	U	U	U	U	1	U	1	1	0	U	U	U	U	0	U	U	U	U	U	U	1	U		U	U	U	U	U
48	Burrage et al 2017	28457522	Case 3	F	c.4446_4447dup, p.(Leu1483TyrfsTer19)	de novo	Frameshift	ROD1	PVS1+PS2+PM2+PP3+PP4	Class 5	neonate	0	1	0		U		1		Max asc. Aortic dimenison 29mm	9.3	U	U	U	U	1	U	1	0	0	_	0	U	U	0	U	U	U	U	U	U	1	U		U	U	U	U	U
49	Burrage et al 2017	28457522	Case 4	F	c.4617_4618del, p.(Leu1540AlafsTer4)	Unknown parental testing not available	Frameshift	ROD1	PVS1 + PM2 +PP3+PP4	Class 5	neonate	0	1	0		U		1		Max asc. Aortic dimenison 23mm	5.6	U	U	U	U	1	U	1	0	1	1	1	U	U	1	U	U	U	U	U	U	1	U		U	U	U	U	U
50	Burrage et al 2017	28457522	Case 5	F	c.6586dup, p.(His2196ProfsTer11)	de novo	Frameshift	ROD2	PVS1 + PS2+PM2 +PP4	Class 5	neonate	0	1	0		U		1		Max asc. Aortic dimenison 24mm	5.4	U	U	U	U	1	U	1	0	0	u	U	U	U	0	U	U	U	U	U	U	1	U		U	U	U	U	U
51	Burrage et al 2017	28457522	Case 6	F	c.2807A>G p.(Lys936Arg)	Unknown parental testing not available	Missense	ROD1	PM2+PP2+PP3+PP4	Class 3	neonate	0	1	0		U		1		Max asc. Aortic dimenison 25mm	6.6	U	U	U	U	1	U	1	0	0	U	U	U	U	0	U	U	U	U	U	U	1	U		U	U	U	U	U
52	Chen et al.	29334594	Boston cohort #36	F	c.373+1G>A, p.?	Unknown	canonical splice-site	CH1	PVS1+PM2+PP3	Class 5	41	41	1	1		0	0	1	Sinuses of Valsalva aneurysm	Sinuses of Valsalva 42mm	Unspecified	1	0	0	0	0	0	0	1	0	U	U	U	U	0	U	1	U	U	U	U	U	U		U	U	U	U	U
53	Chen et al.	29334594	Boston cohort #37	F	c.7153C>T, p.(Gln2385Ter)	Unknown	Nonsense	ROD2	PVS1+PM2++PP4	Class 5	17	17	1	0		0	0	1	Dilatation	Aortic root :48mm Thoracic ascending aorta : 27mm	Unspecified	1	0	0	0	1	0	1	1	0	U	U	U	U	0	U	U	U	U	U	U	1	U		U	U	U	U	U
54	sheen et al 2001+Chen et al	11532987 29334594	Boston cohort #39	M	c.6915C>G, p.(Tyr2305Ter)	Unknown	Nonsense	ROD2	PVS1+PM2++PP4	Class 5	36	36	1	1		1	0	1	Dilated thoracic ascending aorta	Unspecified	Unspecified	0	0	0	U	0	0	0	0	0	U	U	U	U	0	U	U	U	U	U	U	U	U		U	U	U	U	U
56	Jenkins et al 2018	29024177	case 4	M	c.853C>T p.(Arg285Cys)	Mother inherited	Missense	ROD1	PM2+PP2+PP5+PP3+PP4	Class 4	17	17	1	1	U	U	U	U				1	U	U	U	U	U	U	1	U	U	U	U	U	0	U	1	U	U	U	U	U	0		U	U	U	U	0
57	Jenkins et al 2018	29024177	case 5	M	c.1065G>A, p.(Lys355Lys)	de novo	synonymous	ROD1	PVS1 + PS2 + PM2	Class 5	22	22	1	U	U	U	U	U				U	U	U	U	U	U	U	U	U	U	U	U	U	0	U	1	U	U	U	U	U	U		U	U	U	U	U
58	Chen et al.	29334594	Boston cohort #107	M	complete deletion	Unknown	large deletion	all	PVS1 + PM2 +PP4	Class 5	1	1	1	0		0	0	1	Dilated thoracic ascending aorta	Unspecified	4.6	0	0	0	0	1	0	0	0	0	U	U	U	U	0	U	1	U	U	U	U	U	U	U	U	U	U	U	U
59	Chen et al.	29334594	Boston cohort #114	F	c.62_64dup, p.(Val21dup)	Unknown	inframe indel	Nter	PVS1 + PM2 +PP4	Class 5	21	21	1	0				1	Sinus of Valsalva aneurysm	Unspecified	Unspecified	1	0	0	0	1	0	0	1	0	U	U	U	U	0	U	U	U	U	U	U	U	U	U	U	U	U	U	U
60	LAPOINTE et al. 2014	24906659	case report	F	c.2002C>T, p.Gln668Ter	germline mosaicism	Nonsense	ROD1	PVS1 + PM2 +PP4	Class 5	38	38	1	1	24	0	0	1	dilated aortic root and ascending aorta	Unspecified	Unspecified	0	0	0	0	1	0	0	0	1	U	U	U	U	0	u	U	1	U	U	U	U	U		U	U	U	1	U
61	Chen et al.	29334594	Boston cohort #9	F	c.720+2T>C, p.?	Unknown	canonical splice-site	CH2	PVS1+PM2+PP3	Class 5	43	43	1	1		U	U	1	aneurysm of the sinus of Valsalva	Sinus 40*35mm Thoracic aorta 51mm	Unspecified	0	0	0	0	0	0	0	0	1	U	U	U	U	0	U	U	U	U	U	U	U	U	U	U	U	U	U	U
[truncated: 2 more columns]

## Sheet: 2 excluded patients
Cases	Reference	identification of the proband in article	FLNA mutation GRCh37 (hg19) NM_001110556	Inheritance	Type of Mutation	Domain	ACMG Criteria	Classification (ACMG 215)	Sex	Age (years) (at time of publication)	Age fom Median calculation	PNH	Epilepsy	aged (first seizures)	Mega cisterna magna	Others	Aortic aneurism/dilatation	localisation	diameter (Valsalva) (mm)	Z score (Campens)	mitrale valve anomalies	Bicuspid aortic valve	Other valvular anomalies (type)	Abdominal aneurysm or dissection/dilatation	PDA	tricuspid valve anomalies	pulmonary artery dilatation / HTAP	VSD/ASD	Aortic valve dysfunction	Arterial dissection or aneurysm (localisation)	Arterial tortuosity	Early onset varicose veins	Varicose veins surgery complications	others	skin hyperextensibility	joints hyperlaxity	spontaneous bruising	pneumothorax	Abnormal scars / cutaneous fragility (wound healing)	Wall fragility (hernia)	Respiratory problem / Emphysema	Gastro-intestinal problems	score Beighton	scoliosis	Pectus carinatum/excavatum	dysmorphism (detail?)	Macrothrombocytopenia	Digestive fragility or rupture	Familial History
33	de Wit et al Clin Res Cardiol (2011) 100:45-50 ==> same as Renstein M2 (in Chen et al)	(Patient 1)	c.5290G>A , p.(Ala1764Thr) + c.3035C>T, p.(Ser1012Leu)	Unknown	Missense	ROD1	both variants BS1 + BP6	Class 2	M	died at 2month	died at 2month	1	0		0		0				1				1	1	0	0	0					1	0	0	U	U	U	U	U	U	U	NA	NA
55	HOASHI et al 2015	case report	unknown	the patient’s mother, who had been treated for periventricular nodular heterotopias, idiopathic dilated cardiomyopathy, and functional mitral regurgitation, was revealed to have the same genetic disorder	unknown			?	M	21	21	1	U		0	1	0				1				U	1	U	U	1					0	1	1	U	U	U	U	U	U							Patient mother, same mutation : dilated cardiomyoapthy, PNH, functional mitral regurgitation
[truncated: 1 more columns]
